# Supplementary material for: Associations between Serum Saturated Fatty Acids Content and Mortality in Dialysis Patients
Source: J Clin Med. 2022 Aug 28;11(17):5051. doi: 10.3390/jcm11175051 (PMC9457217; doi:10.3390/jcm11175051)
Supplement: Supplementary file 1 [file jcm-11-05051-s001.zip]

Archive with 1 entries (1 files):
- jcm-1833974-supplementary.pdf
